# Supplementary material for: Prevalence and Genomic Investigation of Multidrug-Resistant Salmonella Isolates from Companion Animals in Hangzhou, China
Source: Antibiotics (Basel). 2022 May 5;11(5):625. doi: 10.3390/antibiotics11050625 (PMC9137667; doi:10.3390/antibiotics11050625)
Supplement: Supplementary file 1 [file antibiotics-11-00625-s001.zip]

Archive with 1 entries (1 files):
- antibiotics-1715495-supplementary.pdf
